# Supplementary material for: Should the vent hole of posterior implant crowns be placed on the lateral surface? An in vitro study of the hydrodynamic feature of cement extrusion and retention ability
Source: PLoS One. 2022 Oct 20;17(10):e0276198. doi: 10.1371/journal.pone.0276198 (PMC9584542; doi:10.1371/journal.pone.0276198)
Supplement: S1 File — It contain the raw data of the amount, area of cement extrusion in total or in quadrants,and the retentive strength of crowns. (XLSX) [file pone.0276198.s002.xlsx]

## Sheet: Sheet1
Table 1: Cement extrusion (mg) at the vent hole and cervical marginal excess in each group (Mean ±SD).
Group	Number	Cement extrusion (mg) at the vent hole (mg)	Cervical marginal excess(mg）	total（mg）
NH	1	/	28.2	28.2
	2	/	28.3	28.3
	3	/	29.3	29.3
	4	/	29.8	29.8
	5	/	31.7	31.7
	6	/	30.8	30.8
	7	/	32.7	32.7
	8	/	31.3	31.3
	9	/	29.2	29.2
	10	/	29.1	29.1
OH	1	21.9	5.3	27.2
	2	19.6	8.5	28.1
	3	28.8	6.5	35.3
	4	22.4	5.2	27.6
	5	23.5	2.9	26.4
	6	19.4	5	24.4
	7	21.9	2.3	24.2
	8	27.3	2.3	29.6
	9	24.1	2.1	26.2
	10	23.3	3.5	26.8
OLH	1	14.9	9.5	24.4
	2	17.8	5.2	23
	3	16.1	8	24.1
	4	18.5	5.8	24.3
	5	17.3	8.1	25.4
	6	18.1	6.3	24.4
	7	14.4	10.6	25
	8	17.8	6.7	24.5
	9	16.1	11.3	27.4
	10	17.9	7.4	25.3
MLH	1	18.5	8.7	27.2
	2	11.8	14.2	26
	3	12.7	10.7	23.4
	4	13.2	10.5	23.7
	5	16.2	9.9	26.1
	6	15	9.1	24.1
	7	6	23.8	29.8
	8	8.9	18.2	27.1
	9	19	4.9	23.9
	10	8.6	15.9	24.5
CLH	1	4.3	19.7	24
	2	4.7	18.5	23.2
	3	7.7	17.1	24.8
	4	8.3	21.6	29.9
	5	3.7	19	22.7
	6	7.4	20.5	27.9
	7	6.7	17	23.7
	8	9.4	17.4	26.8
	9	4.2	20.6	24.8
	10	12.1	15.3	27.4

## Sheet: Sheet2
Table 2：Total area of cervical marginal excess(mm2)evaluated through digital photography (Mean ± SD)
		area（mm2）
Group	Number	S1	S2	S3（1）	S3（2）	Sum	Sum (Mean)
NH	1	3.614	3.207	3.865	3.645	14.331
	2	4.337	3.271	3.362	3.381	14.351
	3	4.73	2.754	3.126	4.428	15.038
	4	4.634	3.238	3.285	4.239	15.396
	5	5.588	2.978	3.971	2.828	15.365
	6	5.291	1.904	5.005	3.088	15.288
	7	4.537	2.928	2.962	4.474	14.901
	8	5.759	1.458	4.039	2.953	14.209
	9	5.201	1.78	4.7	2.372	14.053
	10	4.821	1.465	2.021	3.822	12.129	14.5061
OH	1	1.217	1.969	1.329	2.186	6.701
	2	1.735	1.586	1.121	2.36	6.802
	3	1.712	1.664	1.071	1.924	6.371
	4	1.456	0.602	0.838	1.291	4.187
	5	0.915	0.681	0.792	1.035	3.423
	6	1.236	0.928	0.772	1.12	4.056
	7	0.911	0.941	0.665	1.327	3.844
	8	1.419	0.427	0.989	1.289	4.124
	9	1.512	0.331	1.339	0.806	3.988
	10	1.407	0.499	1.009	1.012	3.927	4.7423
OLH	1	2.883	0.194	2.425	1.264	6.766
	2	1.518	0.499	1.236	1.596	4.849
	3	2.147	0.903	1.418	1.896	6.364
	4	2.413	0.401	1.11	1.425	5.349
	5	1.604	1.205	1.403	1.703	5.915
	6	2.194	0.932	1.305	1.739	6.17
	7	2.576	0.404	1.241	1.335	5.556
	8	1.79	1.331	1.492	2.214	6.827
	9	2.214	1.025	2.058	1.574	6.871
	10	1.694	0.643	1.761	2.264	6.362	6.1029
MLH	1	3.052	1.606	2.499	2.622	9.779
	2	1.767	0.928	1.621	1.628	5.944
	3	1.677	0.646	2.229	1.881	6.433
	4	2.357	1.038	2.433	1.359	7.187
	5	1.213	1.699	1.639	1.191	5.742
	6	2.61	0.46	1.611	1.303	5.984
	7	3.775	1.074	3.771	1.43	10.05
	8	1.644	2.158	3.072	1.298	8.172
	9	1.631	0.795	1.818	1.178	5.422
	10	3.459	0.839	2.381	2.076	8.755	7.3468
CLH	1	2.704	3.058	3.979	1.796	11.537
	2	2.959	2.348	3.834	1.478	10.619
	3	2.595	1.851	2.396	2.602	9.444
	4	3.536	1.866	2.68	2.281	10.363
	5	3.457	0.935	3.083	1.467	8.942
	6	4.266	2.159	2.358	3.583	12.366
	7	5.107	0.593	2.351	1.638	9.689
	8	2.66	2.607	3.299	1.811	10.377
	9	3.338	1.117	3.443	2.161	10.059
	10	3.08	1.103	3.692	1.487	9.362	10.2758

## Sheet: Sheet3
Table 3: The cervical marginal excess'es areas of quadrants for groups with lateral vent hole (mm2).
		area（mm2）
Group	Number	S1	S2	S3（1）	S3（2）
OLH	1	2.883	0.194	2.425	1.264
	2	1.518	0.499	1.236	1.596
	3	2.147	0.903	1.418	1.896
	4	2.413	0.401	1.11	1.425
	5	1.604	1.205	1.403	1.703
	6	2.194	0.932	1.305	1.739
	7	2.576	0.404	1.241	1.335
	8	1.79	1.331	1.492	2.214
	9	2.214	1.025	2.058	1.574
	10	1.694	0.643	1.761	2.264
MLH	1	3.052	1.606	2.499	2.622
	2	1.767	0.928	1.621	1.628
	3	1.677	0.646	2.229	1.881
	4	2.357	1.038	2.433	1.359
	5	1.213	1.699	1.639	1.191
	6	2.61	0.46	1.611	1.303
	7	3.775	1.074	3.771	1.43
	8	1.644	2.158	3.072	1.298
	9	1.631	0.795	1.818	1.178
	10	3.459	0.839	2.381	2.076
CLH	1	2.704	3.058	3.979	1.796
	2	2.959	2.348	3.834	1.478
	3	2.595	1.851	2.396	2.602
	4	3.536	1.866	2.68	2.281
	5	3.457	0.935	3.083	1.467
	6	4.266	2.159	2.358	3.583
	7	5.107	0.593	2.351	1.638
	8	2.66	2.607	3.299	1.811
	9	3.338	1.117	3.443	2.161
	10	3.08	1.103	3.692	1.487

## Sheet: Sheet4
Table 4： Retentive strength (N) for each group with different hole designs (Mean ± SD)
Group	Number	Retentive strength (N)	Mean(N)
NH	1	72.01
	2	104.98
	3	110.84
	4	70.11
	5	61.93
	6	79.05
	7	93.02
	8	64.86
	9	83.83
	10	48.37	78.9
OH	1	81.66
	2	107.29
	3	85.87
	4	94
	5	93.68
	6	95.61
	7	72.86
	8	55.5
	9	87.16
	10	49.55	82.318
OLH	1	83.98
	2	67.21
	3	60.13
	4	62.6
	5	77.06
	6	95.3
	7	82.51
	8	52.7
	9	65.09
	10	62.87	70.945
MLH	1	66.6
	2	75.71
	3	72.29
	4	80.33
	5	78.25
	6	62.86
	7	85.54
	8	80.65
	9	85.5
	10	76.38	76.411
CLH	1	104.94
	2	65.21
	3	76.1
	4	79.39
	5	83.5
	6	68.07
	7	65.84
	8	68.85
	9	119.82
	10	72.68	80.44
